# Supplementary material for: Mechanochemical Solid-State Immobilization of Photofunctional Dyes on Amorphous Silica Particles and Investigation of Their Interactive Mechanisms
Source: Nanomaterials (Basel). 2024 Apr 24;14(9):741. doi: 10.3390/nano14090741 (PMC11085052; doi:10.3390/nano14090741)
Supplement: Supplementary file 1 [file nanomaterials-14-00741-s001.zip]

Archive with 1 entries (1 files):
- nanomaterials-2946871-supplementary.pdf
